# Supplementary material for: Generation and Next-Generation Sequencing-Based Characterization of a Large Human Combinatorial Antibody Library
Source: Int J Mol Sci. 2023 Mar 22;24(6):6011. doi: 10.3390/ijms24066011 (PMC10057307; doi:10.3390/ijms24066011)
Supplement: Supplementary file 1 [file ijms-24-06011-s001.zip]

Archive with 1 entries (1 files):
- ijms-2217620-supplementary.pdf
